# Supplementary material for: Systemic Infusion of Expanded CD133+ Cells and Expanded CD133+ Cell-Derived EVs for the Treatment of Ischemic Cardiomyopathy in a Rat Model of AMI
Source: Stem Cells Int. 2019 Dec 1;2019:4802578. doi: 10.1155/2019/4802578 (PMC6914904; doi:10.1155/2019/4802578)
Supplement: Supplementary Materials — Supplemental information includes one Excel file with all the measurements obtained for LVEF, EDV, ESV, and infarct size pre- and posttreatment which can be found with this article online. [file 4802578.f1.xlsx]

## Sheet: Raw data
						Supplementary Table 1
		Animal	Group	LVEF pretreatment (%)	LVEF posttreatment (%)	EDV pretreatment (mL)	EDV posttreatment (mL)	ESV pretreatment (mL)	ESV posttreatment (mL)	Infarct size pretreatment (%)	Infarct size posttreatment (%)
		1	EVs	38.6	54.8	0.603	0.547	0.367	0.259	35.16	19.95
		2	EVs	24.4	14.8	0.745	1.32	0.562	1.123	63.8	71.9
		3	EVs	28.1	45.2	0.616	0.658	0.443	0.36	47.6	25.87
		4	EVs	38.3	41.7	0.446	0.568	0.275	0.331	22.2	40.36
		5	EVs	32	23.1	0.758	1.066	0.515	0.816	51.1	55.4
		6	EVs	20.2	25.6	0.626	0.957	0.498	0.711	74.3	40.7
		7	EVs	37.9	35.4	0.515	0.818	0.319	0.528	32.5	30.5
		8	EVs	32.6	34.1	0.699	1.116	0.472	0.669	44.7	57.2
		1	CD133+	31.3	24.4	0.596	1.356	0.408	1.023	40.7	54.6
		2	CD133+	19.9	34.6	0.755	1.02	0.604	0.666	55.1	60.2
		3	CD133+	25.8	36.5	0.527	0.921	0.39	0.571	45	40
		4	CD133+	31.7	34.1	0.622	0.964	0.425	0.635	38.8	37.8
		5	CD133+	26	30.6	0.766	1.203	0.566	0.854	37.5	28.9
		6	CD133+	40.3	56.7	0.452	0.718	0.27	0.31	21.1
		7	CD133+	28.2	24.3	0.677	1.03	0.486	0.779	52.7	55.7
		8	CD133+	42	33.6	0.498	1.193	0.288	0.791	49.2	49.5
		1	vehicle	28.2	27.9	0.843	1.366	0.605	0.983	48.6	53.2
		2	vehicle	27.9	34.7	0.444	0.678	0.319	0.442	29	48.5
		3	vehicle	42.4	44.5	0.622	1.16	0.358	0.643	35.3	28.2
		4	vehicle	35	33.8	0.721	0.85	0.469	0.566	65.7	58.7
		5	vehicle	26.5	23.1	0.635	1.203	0.466	0.925	64.3	55.9
		6	vehicle	21.2	*	0.855	*	0.673	*	55.6	*
		7	vehicle	34	*	0.721	*	0.475	*	65.1	*
		8	vehicle	30.4	33.2	0.789	1.083	0.548	0.724	25.5	53.8
		1	control	61.7	64.86	0.426	0.534	0.163	0.175	0	0
		2	control	58.3	65.9	0.479	0.526	0.2	0.179	0	0
		3	control	59	70.8	0.603	0.542	0.247	0.176	0	0
		4	control	64.6	68.1	0.506	0.61	0.179	0.193	0	0
		5	control	64.7	62.8	0.565	0.598	0.199	0.224	0	0
		6	control	59.2	61.4	0.461	0.602	0.187	0.231	0	0
LVEF: Left Ventricular Ejection Fraction, EDV: end-diastolic volume, ESV: end-systolic volume, EVs: transplanted with expanded,* CD133+ cells-derived EVs, CD133+: transplanted with expanded CD133+ cells, vehicle: treated with PBS, control: healthy animals, * death
